# Supplementary material for: Measurement of lower-limb asymmetry in professional rugby league: a technical note describing the use of inertial measurement units
Source: PeerJ. 2020 Jun 23;8:e9366. doi: 10.7717/peerj.9366 (PMC7319021; doi:10.7717/peerj.9366)
Supplement: Supplemental Information 1 [file peerj-08-9366-s001.xlsx]

## Sheet: Raw Data
Descriptive Legend			Participant	Limb	Trial/Match Simulation	lessthanzeroTime	lessthanzeroMin	lessthanzeroMax	lessthanzeroArea	zerototwoTime	zerototwoMin	zerototwoMax	zerototwoArea	twotofourTime	twotofourMin	twotofourMax	twotofourArea	fourtosixTime	fourtosixMin	fourtosixMax	fourtosixArea	sixtoeightTime	sixtoeightMin	sixtoeightMax	sixtoeightArea	eighttosixteenTime	eighttosixteenMin	eighttosixteenMax	eighttosixteenArea	sixteenplusTime	sixteenplusMin	sixteenplusMax	sixteenplusArea
Variable	Desciption		OB1	Left	1	73.932	-0.70986	-1.4768e-07	3.9056	259.416	1.7096e-06	2	143.939	66.738	2	3.9999	188.595	24.256	4.0003	5.9997	117.822	11.824	6.0003	7.9986	81.4404	12.422	8.0001	15.9982	130.075	0.24	16.0036	17.9463	4.0191
Participant	Participant		OB1	Right	1	89.066	-0.65233	-2.2021e-07	4.1193	240.698	5.5481e-07	2	139.743	69.294	2.0001	3.9999	194.972	23.454	4.0001	6	114.415	11.246	6.0006	7.9996	77.8954	14.592	8.001	15.9961	153.642	0.59	16.0038	21.5753	10.6703
Limb	Limb side		OB1	Left	2	54.942	-0.76404	-3.8074e-08	3.1871	209.714	3.2264e-06	1.9999	118.922	54.432	2.0001	4	153.056	19.266	4.0003	5.9999	94.0321	8.788	6.0001	7.9991	60.4777	10.024	8.0003	15.9805	102.497	0.082	16.0464	18.0366	1.3905
Trial/Match Simulation	Trial/Match Simulation number		OB1	Right	2	52.156	-0.66794	-7.8298e-07	3.3128	212.452	1.939e-07	2	117.983	53.64	2	4	151.796	19.83	4	5.9997	96.1664	8.886	6.0003	7.9984	61.0642	10.216	8.0007	15.9999	106.569	0.17	16.0024	17.7121	2.8326
lessthanzeroTime	Time in negative accelerations (<0g)		OB1	Left	3	73.172	-0.72215	-5.514e-07	4.5865	287.59	7.8911e-07	1.9999	161.069	64.596	2.0001	3.9997	182.172	23.544	4	5.9997	114.3	11.07	6.0004	7.9999	76.1488	10.802	8.0001	15.9965	111.305	0.166	16.0086	19.027	2.8481
lessthanzeroMin	Minimum negative acceleration (<0g)		OB1	Right	3	83.202	-0.79711	-1.4808e-06	4.8975	266.006	3.0215e-08	1.9999	150.799	69.794	2	4	198.267	26.89	4	5.9996	131.849	13.032	6	7.9994	89.3731	11.884	8.0008	15.9842	121.586	0.11	16.0122	18.2157	1.8515
lessthanzeroMax	Maximum negative acceleration (<0g)		OB1	Left	4	60.088	-0.86078	-8.5809e-08	4.3648	303.004	1.688e-07	2	177.288	74.124	2	3.9998	208.625	26.508	4	5.9993	128.747	12.506	6.0001	7.9996	86.4237	12.654	8.0005	15.9924	129.697	0.066	16.0002	17.1958	1.0965
lessthanzeroArea	Area under the curve in negative accelerations (<0g)		OB1	Right	4	77.03	-0.82883	-5.5792e-07	5.6622	281.58	3.7211e-07	2	169.639	78.034	2.0001	4	220.171	27.304	4.0001	5.9992	133.081	13.604	6	8	93.7529	11.584	8.0004	15.9853	117.368	0.034	16.0563	17.3569	0.56945
zerototwoTime	Time in extremely low accelerations (0-2g)		OB1	Left	5	25.744	-0.64291	-1.1293e-06	2.5664	246.098	1.0095e-05	2	144.076	67.02	2	3.9999	188.781	23.67	4.0001	5.9999	116.151	11.158	6.0001	7.9986	76.7857	13.372	8.0001	15.993	138.461	0.206	16.0071	18.4402	3.4669
zerototwoMin	Mimimum extremely low acceleration (0-2g)		OB1	Right	5	29.878	-0.91588	-2.4703e-06	2.9806	234.94	4.8929e-06	2	132.659	69.56	2	4	196.348	26.37	4.0001	5.9999	130.656	12.774	6.0005	7.9998	87.6967	13.742	8.0001	15.998	140.809	0.078	16.0103	16.5526	1.2659
zerototwoMax	Maximum extremely low acceleration (0-2g)		OB1	Left	6	25.226	-0.8278	-7.5538e-07	2.8466	242.878	6.578e-07	2	135.253	58.332	2	3.9999	163.204	22.836	4	5.9991	110.951	9.828	6.0005	7.9984	67.4817	12.712	8.0006	15.998	132.492	0.212	16.0116	18.6547	3.5832
zerototwoArea	Area under the curve in extremely low accelerations (0-2g)		OB1	Right	6	35.748	-0.71064	-3.4364e-07	3.3548	228.65	9.6267e-07	1.9999	127.729	61.882	2	3.9997	173.034	24.45	4	5.9989	118.24	10.564	6.0002	7.9997	72.552	10.682	8.0026	15.995	111.242	0.122	16.0269	18.0275	2.0665
twotofourTime	Time in very low accelerations (2-4g)		OB1	Left	7	36.158	-0.80629	-2.4416e-06	2.7353	242.668	2.6143e-06	1.9999	140.994	58.296	2	4	163.733	21.12	4.0001	5.9996	101.801	8.804	6.0007	7.9993	60.9095	8.654	8.0005	15.9971	87.7391	0.166	16.037	18.7037	2.8499
twotofourMin	Mimimum very low acceleration (2-4g)		OB1	Right	7	30.216	-0.76517	-4.5026e-06	2.8644	245.722	2.4523e-06	2	137.144	60.732	2	3.9999	169.89	21.132	4	5.9999	102.176	9.25	6.0002	7.9999	63.8378	8.664	8.0003	15.9895	88.2011	0.252	16.0109	20.4261	4.388
twotofourMax	Maximum very low acceleration (2-4g)		OB1	Left	8	51.848	-1.55689	-4.29775e-06	3.9637	280.902	1.31353e-05	4	180.053	83.794	4.0004	7.9997	237.266	35.9	8.0003	11.9994	174.557	17.408	12.0008	15.9998	120.354	20.334	16.0004	31.9952	210.883	0.372	32.0022	35.8071	6.3989
twotofourArea	Area under the curve in very low accelerations (2-4g)		OB1	Right	8	47.322	-1.37175	-4.1401e-06	4.0024	282.422	1.01964e-06	3.9999	172.276	88.536	4	7.9995	249.639	34.128	8.0011	11.9984	166.445	17.118	12.0007	15.9982	118.233	20.68	16.0016	31.9843	214.116	0.488	32.004	39.8752	8.4032
fourtosixTime	Time in low accelerations (4-6g)		OB1	Left	9	68.922	-0.70774	-2.503e-06	4.3007	293.376	1.3172e-06	1.9999	181.854	79.492	2	3.9999	223.284	29.344	4.0003	5.9999	143.77	14.906	6.0001	8	102.852	15.6	8.0005	15.9973	160.21	0.204	16.0182	19.3423	3.4916
fourtosixMin	Mimimum low acceleration (4-6g)		OB1	Right	9	73.412	-0.59077	-7.9943e-07	4.4716	280.978	2.2271e-07	2	167.155	84.524	2	3.9998	237.352	30.772	4.0001	5.9999	150.79	15.416	6.0005	7.9994	106.061	16.626	8	15.999	170.526	0.234	16.0119	18.8143	4.0233
fourtosixMax	Maximum low acceleration (4-6g)		OB1	Left	10	87.406	-0.69423	-9.9973e-07	4.2322	295.788	5.1433e-07	2	169.177	75.696	2	3.9998	213.263	27.626	4.0001	5.9997	134.488	13.78	6.0001	7.9996	95.2457	16.132	8.0006	15.9929	167.869	0.282	16.0015	20.1324	4.8616
fourtosixArea	Area under the curve in low accelerations (4-6g)		OB1	Right	10	110.668	-0.64607	-8.3044e-07	5.6097	277.196	1.6035e-06	2	160.763	73.822	2	4	206.4	25.85	4	5.9999	126.402	13.636	6.0001	7.9989	94.3576	15.3	8.0001	15.9898	158.385	0.346	16.0176	19.5727	5.955
sixtoeightTime	Time in moderate accelerations (6-8g)		OB1	Left	11	24.564	-0.91216	-2.0367e-07	2.294	241.282	3.281e-06	2	133.091	57.304	2	3.9999	159.74	17.704	4.0003	5.9989	85.7242	7.05	6.0009	7.9996	48.7332	9.172	8.0005	15.9928	93.2808	0.002	15.3116	15.3116	0.030623
sixtoeightMin	Mimimum moderate acceleration (6-8g)		OB1	Right	11	42.758	-0.64199	-3.0494e-07	3.8816	220.152	9.4959e-07	2	124.47	58.422	2	3.9998	163.908	18.366	4.0001	5.9998	88.7485	7.726	6.0002	7.9996	53.227	7.63	8.0002	15.9315	77.5466	0.008	16.0451	16.147	0.12881
sixtoeightMax	Maximum moderate acceleration (6-8g)		OB1	Left	12	23.048	-0.75046	-2.7836e-06	2.5424	218.286	8.9891e-06	2	126.026	62.176	2	3.9999	175.782	26.66	4	5.9998	130.756	14.536	6.0002	7.9993	100.216	15.768	8.0012	15.9995	165.785	0.342	16.0062	18.0164	5.6766
sixtoeightArea	Area under the curve in moderate accelerations (6-8g)		OB1	Right	12	37.26	-0.81739	-5.24e-06	3.52	202.856	2.3716e-06	2	118.894	62.148	2.0001	3.9999	176.182	27.446	4.0003	5.9998	134.768	15.888	6.0002	8	109.601	15.056	8.0003	15.9971	157.919	0.23	16.0103	17.5101	3.8101
eighttosixteenTime	Time in high accelerations (8-16g)		OB1	Left	13	40.2	-0.5555	-3.2684e-07	2.9837	230.362	1.2939e-06	2	139.166	59.246	2	4	166.207	23.198	4.0002	5.9997	113.281	11.38	6.0001	7.9992	78.5465	10.114	8.0001	15.9682	99.2312	0.09	16.0785	17.8617	1.5115
eighttosixteenMin	Mimimum high acceleration (8-16g)		OB1	Right	13	28.016	-0.66389	-1.227e-06	2.9264	233.18	6.9455e-06	2	133.879	66.07	2	4	186.329	25.242	4.0003	5.9999	123.492	11.06	6.0003	7.9999	76.0395	11.054	8.0001	15.9801	113.392	0.046	16.0319	16.523	0.74732
eighttosixteenMax	Maximum high acceleration (8-16g)		OB2	Left	1	40.322	-0.7002	-2.2924e-06	5.3368	331.014	2.3263e-08	2	135.803	50.226	2.0001	3.9997	141.379	13.496	4.0002	5.9994	65.4972	6.638	6.0001	7.9997	46.0471	6.234	8.0004	15.9264	61.7585	0.012	16.0269	16.2889	0.19424
eighttosixteenArea	Area under the curve in high accelerations (8-16g)		OB2	Right	1	127.352	-0.72175	-1.0006e-06	5.9345	242.654	7.3284e-08	2	128.69	49.008	2	4	137.124	14.228	4.0001	6	69.4179	7.646	6.0007	7.9999	52.7954	7.884	8.0004	15.9268	79.8938	0.03	16.0172	17.588	0.51113
sixteenplusTime	Time in very high accelerations (>16g)		OB2	Left	2	34.22	-0.78582	-2.9439e-07	4.0851	257.452	9.0234e-07	2	111.31	43.786	2.0001	3.9997	122.871	12.522	4	5.9987	60.3572	5.392	6.0011	7.9998	36.8871	6.03	8.0002	15.839	59.6536	0.002	14.2426	14.2426	0.028485
sixteenplusMin	Mimimum very high acceleration (>16g)		OB2	Right	2	98.62	-0.69998	-7.9988e-08	5.276	194.604	2.9644e-06	2	110.124	44.29	2	3.9998	123.369	10.726	4	5.9999	51.5485	4.606	6.0005	7.9994	31.6571	4.348	8	15.899	43.464	0.026	16.0515	17.3656	0.43938
sixteenplusMax	Maximum very high acceleration (>16g)		OB2	Left	3	38.202	-0.84843	-4.9032e-06	5.4208	338.286	5.6497e-07	1.9999	158.033	56.196	2.0001	3.9998	158.971	19.454	4.0001	5.9999	94.3975	9.822	6.0002	7.9997	67.7144	8.002	8.0009	15.9792	81.2332	0.068	16.0542	19.2695	1.1965
sixteenplusArea	Area under the curve in very high accelerations (>16g)		OB2	Right	3	97.526	-0.92636	-7.3599e-08	5.7453	280.582	2.015e-07	2	155.034	55.89	2	3.9998	157.346	18.8	4.0001	5.9996	91.479	9.576	6.0001	7.9992	65.9248	9.892	8	15.9291	96.9204	0.002	15.9639	15.9639	0.031928
			OB2	Left	4	45.716	-0.93454	-9.2409e-07	5.9505	329.804	3.364e-06	2	174.218	71.256	2	3.9999	203.609	22.826	4.0002	5.9992	110.922	10.326	6	7.9995	71.1525	8.152	8.0027	15.9558	81.496	0.108	16.0084	18.6917	1.8587
			OB2	Right	4	86.904	-0.9342	-3.493e-07	5.6103	287.006	1.596e-06	2	170.618	73.686	2	3.9997	208.739	21.472	4	5.9993	103.906	10.69	6	7.9999	74.1885	9.252	8.0012	15.9635	91.9411	0.15	16.0069	17.8042	2.4995
			OB2	Left	5	40.178	-0.80953	-2.8943e-06	4.6931	243.856	1.6296e-06	2	128.104	58.264	2	4	166.641	20.208	4.0001	5.9992	98.8232	11.74	6.0003	7.9995	81.2907	12.216	8.0013	15.9811	124.583	0.024	16.0283	17.0978	0.40137
			OB2	Right	5	74.598	-0.76969	-3.1802e-06	4.6875	210.62	1.5892e-07	2	128.847	58.84	2	4	166.308	18.638	4	5.9988	90.9278	11.954	6.0001	7.9999	82.9891	12.482	8	15.9836	124.813	0.094	16.0129	18.2329	1.5936
			OB2	Left	6	31.176	-0.7739	-8.9083e-07	3.9845	237.968	1.5014e-06	1.9998	133.647	63.792	2	4	182.7	20.872	4.0002	5.9997	101.37	9.1	6.0001	7.9989	62.4989	8.34	8.0008	15.9679	83.4048	0.042	16.0276	16.6915	0.68962
			OB2	Right	6	69.864	-0.7083	-2.5264e-06	4.1734	199.616	4.3813e-07	1.9998	129.03	64.044	2.0001	3.9998	180.137	18.18	4	5.9998	88.4783	10.878	6.0011	7.9996	74.975	9.376	8.0001	15.958	93.3839	0.064	16.0354	19.257	1.135
			OB2	Left	7	37.598	-0.69226	-1.6587e-07	5.0717	256.824	3.4537e-06	2	124.26	50.124	2.0001	3.9998	142.002	15.302	4	5.9996	74.5857	7.76	6.0002	7.998	53.438	8.654	8.0005	15.9971	87.7391	0.002	15.4847	15.4847	0.030969
			OB2	Right	7	99.714	-0.8237	-2.4048e-06	5.3928	194.9	1.8875e-06	2	118.468	49.334	2	3.9998	138.852	15.616	4.0008	5.9997	76.2184	8.232	6	8	56.5067	8.022	8.0005	15.9455	81.4856	0.036	16.0254	17.4729	0.60136
			OB2	Left	8	40.54	-1.51942	-1.4444e-05	4.1151	337.42	7.2222e-06	3.9999	175.853	71.946	4.0001	7.9989	202.505	20.98	8.0002	11.9995	102.117	10.798	12.0002	15.9951	74.3664	8.766	16.0025	31.8932	85.587	0.03	31.8421	32.4469	0.488537
			OB2	Right	8	93.39	-1.22875	-3.37384e-06	5.3578	282.304	2.04936e-06	3.9999	168.765	73.8	4	7.9993	207.856	21.122	8	11.9991	103.005	10.604	12.0013	15.9989	73.1876	9.262	16.0027	31.8685	90.5021	0.046	32.1722	33.4503	0.75765
			OB2	Left	9	37.556	-0.71815	-6.0348e-06	5.0717	348.294	1.289e-06	2	186.42	73.348	2	4	206.807	22.64	4.0001	5.9998	109.921	11.426	6	7.9996	78.466	7.544	8.0016	15.9662	73.2265	0.044	16.0125	16.9077	0.71856
			OB2	Right	9	71.206	-0.7086	-1.8449e-07	5.8069	313.4	6.8262e-07	2	177.696	72.17	2	4	202.936	23.632	4.0001	5.9998	115.01	12.37	6	7.9992	85.7183	8.934	8.0002	15.9437	87.8496	0.102	16.0401	17.5578	1.6894
			OB2	Left	10	47.4	-0.70951	-2.144e-06	5.777	355.576	3.6247e-06	2	171.674	68.132	2.0002	3.9998	193.782	24.32	4.0001	5.9997	118.77	11.54	6	7.9997	79.3077	8.606	8.0002	15.9521	85.6401	0.124	16.0084	19.146	2.1196
			OB2	Right	10	89.76	-1.0147	-8.2957e-08	5.5204	310.292	4.3297e-07	2	170.545	70.412	2	3.9999	199.198	22.654	4.0002	6	110.429	12.288	6.0004	8	84.2508	10.98	8	15.9982	110.041	0.29	16.0043	19.1984	4.9872
			OB2	Left	11	33.292	-0.7394	-2.207e-06	4.5371	259.396	3.4212e-06	2	118.502	42.732	2.0002	3.9998	120.284	11.306	4.0005	5.9988	54.6326	4.878	6.0011	7.9957	33.6197	9.172	8.0005	15.9928	93.2808	0.002	13.6903	13.6903	0.027381
			OB2	Right	11	111.804	-0.69478	-1.3822e-07	6.5663	184.208	1.8943e-06	2	110.754	41.306	2	3.9999	115.493	9.436	4.0002	5.9985	46.0318	5.108	6.0001	7.9999	35.0074	7.63	8.0002	15.9315	77.5466	0.002	14.8499	14.8499	0.0297
			OB2	Left	12	28.926	-0.75774	-1.4498e-07	3.8799	234.594	5.4593e-07	1.9999	127.529	54.982	2	3.9998	158.664	21.502	4.0001	6	104.509	10.824	6.0001	7.9995	74.6025	9.234	8.0012	15.9992	96.5285	0.04	16.2062	19.1668	0.72229
			OB2	Right	12	70.486	-0.80291	-1.7411e-06	4.4062	193.802	1.0975e-06	1.9999	124.283	56.384	2	4	160.276	18.784	4.0003	5.9999	91.8737	11.018	6.0001	7.9995	76.3627	10.12	8.0001	15.9958	102.787	0.186	16.0093	18.6833	3.1958
			OB2	Left	13	34.562	-0.79746	-1.051e-05	4.4184	240.318	1.0087e-06	1.9999	124.833	60.726	2	4	174.668	21.2	4	5.9998	102.867	10.378	6.0001	7.9998	71.1934	6.65	8.0015	15.9713	65.2743	0.014	16.1028	16.3741	0.22774
			OB2	Right	13	81.036	-0.57897	-3.1535e-06	4.6005	193.71	9.7067e-07	2	125.415	60.494	2.0001	3.9995	172.188	19.756	4.0001	5.9994	96.369	12.066	6.0006	7.9998	83.2415	7.476	8	15.9914	72.4577	0.026	16.2381	17.4532	0.44217
			HUF1	Left	1	31.072	-0.85712	-9.0087e-07	3.9317	310.95	6.6171e-06	1.9999	152.78	62.156	2.0001	4	175.97	24.572	4.0002	5.9997	119.658	11.53	6.0005	7.9999	79.0947	12.422	8.0001	15.9982	130.075	0.002	15.7702	15.7702	0.03154
			HUF1	Right	1	63.09	-0.80942	-5.9147e-07	4.503	276.098	1.4062e-06	2	148.733	61.316	2.0001	3.9996	173.604	25.1	4	6	122.521	12.574	6.0002	7.9999	86.3747	10.3	8.0013	15.9981	101.057	0.024	16.1675	17.4539	0.40771
			HUF1	Left	2	45.368	-0.78223	-1.442e-07	4.2116	233.726	2.1115e-06	2	114.22	49.786	2.0001	3.9999	140.585	14.99	4.0004	6	72.9142	7.21	6.0002	7.9992	49.9191	6.03	8.0002	15.839	59.6536	0.014	16.0095	16.507	0.22842
			HUF1	Right	2	89.408	-1.0606	-2.6806e-06	5.4385	189.622	7.9621e-07	1.9999	114.632	49.208	2.0001	3.9999	139.369	14.79	4.0002	5.9992	71.6456	7.566	6.0007	7.9974	52.2923	10.216	8.0007	15.9999	106.569	0.002	15.6643	15.6643	0.031329
			HUF1	Left	3	40.998	-0.88903	-6.4176e-07	5.2424	318.596	1.4191e-06	2	164.309	68.4	2	4	194.462	22.83	4.0001	5.9998	110.527	10.724	6.0001	7.9999	74.0788	9.15	8.0002	15.9984	89.7139	0.03	16.075	16.6822	0.49158
			HUF1	Right	3	48.396	-0.77148	-3.3131e-07	5.1282	311.652	7.7956e-07	2	167.542	66.348	2	4	187.748	21.87	4.0002	5.9998	106.209	12.458	6.0003	7.9996	86.0712	9.892	8	15.9291	96.9204	0.008	16.0104	16.1845	0.12891
			HUF1	Left	4	39.046	-0.89556	-1.0795e-06	4.789	324.706	8.9258e-07	1.9999	180.121	78.43	2	4	220.254	23.756	4.0001	5.9997	115.698	13.654	6.0001	7.9992	93.8488	9.282	8.0001	15.9441	90.8639	0.05	16.063	17.0634	0.82698
			HUF1	Right	4	38.364	-0.77912	-1.8847e-06	4.3979	318.968	1.3704e-06	2	179.873	79.104	2	4	224.388	25.028	4	5.9998	121.761	14.504	6.0005	7.9996	99.8503	12.662	8.001	15.9851	126.932	0.18	16.008	19.5301	3.0767
			HUF1	Left	5	34.534	-0.80037	-1.4517e-06	3.9605	265.986	3.6594e-07	2	134.979	51.988	2.0001	4	147.356	19.568	4.0001	5.9999	95.0443	9.19	6	7.9996	63.3007	5.798	8.0019	15.9676	55.9911	0.01	16.1595	16.3323	0.16247
			HUF1	Right	5	50.828	-0.77508	-1.236e-06	3.9154	242.086	2.9803e-07	2	126.744	53.848	2	3.9997	152.267	20.576	4	5.9992	99.7794	10.362	6.0003	7.9997	71.2188	9.182	8.0004	15.9725	90.9982	0.092	16.0476	17.7481	1.5408
			HUF1	Left	6	36.828	-0.97648	-2.5127e-07	3.8123	240.662	1.6898e-07	2	144.517	57.306	2.0001	3.9999	165.438	20.148	4.0001	6	97.3011	9.848	6.0004	7.9998	68.2607	6.952	8.0003	15.825	67.1799	0.03	16.1538	17.4457	0.50857
			HUF1	Right	6	58.03	-0.92846	-9.0512e-07	4.146	217.736	6.7283e-06	2	143.248	55.136	2.0001	3.9999	157.463	21.344	4	6	103.177	10.622	6.0005	7.9998	73.2794	8.898	8.0002	15.8451	85.5818	0.014	16.0997	16.4847	0.22847
			HUF1	Left	7	34.902	-0.79702	-2.6451e-06	3.1194	236.944	8.9356e-07	2	147.266	62.224	2	3.9997	177.341	22.362	4.0002	5.9989	108.922	11.304	6	7.9999	78.1635	8.654	8.0005	15.9971	87.7391	0.002	15.6483	15.6483	0.031297
			HUF1	Right	7	53.434	-0.82153	-6.9218e-07	4.1414	216.858	6.3625e-07	2	144.604	63.418	2	4	179.416	21.714	4.0003	5.9994	105.521	11.658	6.0002	7.9999	80.4334	8.538	8.0006	15.8586	82.5417	0.012	16.1058	16.3841	0.19515
			HUF1	Left	8	44.964	-1.75205	-1.01609e-05	4.9437	312.95	1.10479e-05	4	189.791	76.524	4	7.9996	216.365	29.822	8.001	11.999	145.442	15.574	12.0004	15.9996	107.128	10.506	16.0026	31.9356	102.907	0.032	32.0116	33.0266	0.5224
			HUF1	Right	8	63.374	-1.40697	-5.6865e-06	4.3255	288.144	2.16693e-06	3.9999	182.337	78.15	4.0002	8	220.073	29.89	8.0009	11.9994	146.327	16.912	12.0006	15.9994	116.422	13.686	16.0008	31.9185	134.73	0.064	32.0464	33.833	1.06054
			HUF1	Left	9	42.078	-0.88234	-2.9691e-06	4.9816	343.414	1.0087e-06	2	162.605	69.454	2.0001	3.9998	195.531	23.576	4.0003	5.9997	115.149	12.576	6.0002	7.9998	86.8787	10.516	8.0005	15.9974	104.465	0.01	16.0564	16.2486	0.16176
			HUF1	Right	9	48.196	-0.76284	-1.2656e-06	5.6632	334.974	3.709e-06	2	165.311	69.948	2	3.9997	198.107	24.158	4.0001	5.9998	117.502	12.886	6.0001	7.9999	88.7116	11.152	8.0004	15.9902	111.287	0.114	16.0077	18.2659	1.9297
			HUF1	Left	10	37.75	-0.78548	-2.9355e-07	4.4178	355.672	1.5147e-06	2	182.354	76.464	2	3.9999	217.294	25.006	4.0002	5.9999	121.933	12.666	6	7.9996	87.1628	16.132	8.0006	15.9929	167.869	0.002	15.3589	15.3589	0.030718
			HUF1	Right	10	54.812	-0.80459	-8.6873e-07	5.6256	334.7	7.4864e-07	2	179.541	73.456	2	4	208.494	27.954	4	5.9997	135.792	14.524	6	7.999	100.523	15.3	8.0001	15.9898	158.385	0.002	15.602	15.602	0.031204
			HUF1	Left	12	35.66	-0.82574	-8.7987e-07	3.2009	238.312	1.3668e-06	2	146.241	52.718	2	3.9999	147.889	17.678	4.0001	6	85.4769	9.156	6	7.9997	63.5431	7.116	8.0002	15.8909	67.6388	0.03	16.0852	18.2043	0.52332
			HUF1	Right	12	57.412	-0.81408	-3.1267e-06	4.5343	209.988	5.9338e-06	1.9998	140.961	53.882	2	3.9999	151.475	19.514	4	6	94.9744	10.208	6.0004	7.9995	70.6898	9.548	8.0002	15.9635	93.7888	0.034	16.0068	16.5013	0.55471
			HUF2	Left	1	10.492	-0.60161	-1.7896e-05	1.1445	334.612	1.0465e-05	1.9999	169.521	63.58	2	4	176.786	21.94	4.0001	5.9999	107.442	9.898	6.0002	7.9987	68.1375	7.974	8.0011	15.9553	79.6552	0.038	16.0628	17.3798	0.63289
			HUF2	Right	1	27.45	-0.6704	-1.9482e-06	1.9894	321.972	4.229e-07	2	153.07	62.028	2	3.9999	173.174	18.56	4.0001	5.9992	91.211	10.462	6.0001	7.9998	71.8837	8.1	8.0007	15.9409	82.9467	0.08	16.0215	18.1642	1.3631
			HUF2	Left	2	13.422	-0.67054	-1.3812e-05	1.8468	263.042	3.5201e-06	1.9999	135.293	46.47	2	3.9996	131.706	18.686	4.0001	5.9999	91.1553	9.292	6.0005	7.9994	63.652	6.03	8.0002	15.839	59.6536	0.002	15.6983	15.6983	0.031397
			HUF2	Right	2	42.604	-0.6061	-5.9133e-07	2.1721	238.46	8.6168e-08	1.9999	122.177	45.018	2	4	126.696	16.41	4.0002	5.9995	80.2211	8.866	6.0008	7.9998	60.9151	5.736	8.0004	15.9952	57.4845	0.036	16.0172	17.7508	0.60792
			HUF2	Left	3	12.706	-0.86907	-5.3741e-07	1.5575	339.774	1.5368e-05	2	173.403	67.232	2.0001	4	190.095	28.688	4	5.9998	140.906	13.16	6.0001	7.9996	90.6792	8.996	8.0001	15.9989	88.2029	0.068	16.0017	17.3607	1.1269
			HUF2	Right	3	24.712	-0.73346	-4.1997e-07	1.8403	280.14	3.6597e-07	2	140.677	58.004	2.0001	3.9999	162.551	24.474	4	5.9998	120.404	12.588	6.0003	7.9984	86.3481	10.09	8.0004	15.9844	100.553	0.098	16.0779	17.1917	1.626
			HUF2	Left	4	18.908	-0.84293	-6.0667e-05	2.558	351.576	4.0497e-05	2	201.704	74.95	2	4	209.526	26.81	4.0001	6	131.044	10.584	6.0001	7.9986	72.4562	5.928	8.0003	15.9854	56.7196	0.05	16.0159	17.737	0.84563
			HUF2	Right	4	36.1	-0.81884	-5.4839e-07	2.6981	339.288	2.8849e-06	1.9998	187.549	70.364	2	4	195.465	24.918	4	5.9998	122.089	11.882	6.0004	8	81.2928	9.252	8.0012	15.9635	91.9411	0.002	14.8507	14.8507	0.029701
			HUF2	Left	5	15.182	-0.77204	-9.7827e-06	1.6562	268.886	1.7842e-05	1.9998	163.462	63.838	2	3.9999	180.346	24.742	4	5.9999	121.394	9.248	6.0002	7.9994	63.0452	5.096	8.0005	15.9731	49.1006	0.012	16.2107	16.5067	0.19656
			HUF2	Right	5	23.824	-0.77941	-6.5867e-06	2.1726	267.602	4.9569e-07	2	159.083	57.428	2	3.9995	159.242	21.98	4.0002	5.9999	107.747	11.314	6.0002	7.9997	77.4729	12.482	8	15.9836	124.813	0.002	14.0393	14.0393	0.028079
			HUF2	Left	6	13.784	-0.88496	-6.6138e-06	1.5221	260.118	8.9692e-07	2	142.351	54.346	2	3.9999	153.146	23.246	4	5.9999	114.461	11.596	6.0002	7.9998	79.5507	8.34	8.0008	15.9679	83.4048	0.002	15.4104	15.4104	0.030821
			HUF2	Right	6	38.544	-0.75853	-7.288e-07	2.0641	240.75	1.1317e-07	1.9998	133.906	51.762	2	4	144.449	20.834	4.0001	5.9996	102.336	11.284	6.0002	7.9987	77.7062	8.742	8.0002	15.8877	87.269	0.024	16.351	17.6106	0.41072
			HUF2	Left	7	14.88	-0.92416	-9.6977e-08	1.9248	264.908	4.0738e-05	1.9999	144.675	56.276	2	4	158.354	19.16	4.0002	6	93.6153	10.246	6.0004	8	70.285	10.16	8.0005	15.9971	101.429	0.012	16.0505	16.3714	0.19504
			HUF2	Right	7	36.07	-0.89315	-2.22e-06	2.1845	249.222	2.22e-07	2	136.479	52.888	2	4	148.113	18.576	4	5.9999	91.3206	9.274	6.0005	7.9993	63.7903	9.646	8.0003	15.9919	96.343	0.082	16.0075	18.755	1.3985
			HUF2	Left	8	24.538	-1.3509	-5.3553e-05	2.84459	336.22	8.0775e-05	3.9999	204.76	75.45	4.0001	7.9998	213.108	30.78	8.0005	11.9993	149.951	13.97	12.0008	15.9939	96.2606	8.482	16.0004	31.908	83.571	0.048	30.6373	31.9041	0.790543
			HUF2	Right	8	53.006	-1.60039	-1.0517e-05	3.1334	309.746	1.67967e-06	3.9998	182.819	71.854	4	8	203.045	28.376	8.0003	11.9998	139.208	15.504	12.0008	15.9993	106.976	11.752	16.0018	31.9468	115.818	0.164	32.153	35.0019	2.78626
			HUF2	Left	9	18.582	-0.64316	-9.569e-06	2.479	363.656	3.0893e-06	2	184.9	71.772	2	4	201.512	28.38	4.0001	5.9997	138.965	11.204	6	7.9989	76.9881	7.872	8.0003	15.9962	77.047	0.056	16.0221	16.8297	0.91586
			HUF2	Right	9	34.15	-0.70607	-1.9335e-06	2.7511	351.618	6.3556e-07	2	175.934	67.336	2	4	189.873	27.344	4.0002	5.9997	134.298	12.098	6.0003	7.999	82.6969	9.012	8	15.9835	89.2018	0.098	16.0041	18.7745	1.6555
			HUF2	Left	10	24.78	-0.63735	-6.0621e-06	2.7799	375.68	3.8913e-05	1.9999	194.949	69.85	2	3.9995	194.504	27.694	4	5.9999	135.428	10.384	6	7.9977	70.7835	7.954	8.0005	15.9835	78.9952	0.022	16.182	17.061	0.36801
			HUF2	Right	10	43.438	-0.74642	-1.3968e-06	3.102	359.998	1.5602e-06	2	179.361	66.572	2	3.9999	183.814	25.628	4.0001	5.9999	125.661	11.574	6.0001	7.9993	78.893	9.172	8.0005	15.9928	93.2808	0.12	16.011	17.3154	1.9791
			HUF2	Left	11	9.302	-0.57144	-1.541e-05	1.0741	257.454	2.9812e-05	2	138.967	54.034	2	3.9998	151.274	19.644	4	5.9997	96.012	7.97	6.0002	7.999	54.4371	6.29	8.0009	15.9868	62.1172	0.072	16.058	17.4727	1.1997
			HUF2	Right	11	46.726	-0.66563	-2.7803e-07	2.0356	224.358	1.4402e-07	1.9999	125.725	48.668	2	3.9996	135.532	17.924	4.0002	5.9992	88.1309	9.752	6.0005	7.9994	66.9917	7.396	8.0004	15.9388	74.3192	0.04	16.0252	17.4605	0.66843
			HUF2	Left	12	13.188	-0.61368	-1.7398e-07	1.5706	252.18	6.1596e-05	2	156.969	58.994	2	3.9999	165.352	20.414	4	5.9995	99.8988	8.914	6.0006	7.9996	60.8479	6.834	8.0011	15.9414	67.6927	0.026	16.3322	17.5849	0.44455
			HUF2	Right	12	37.562	-0.64698	-4.894e-07	1.6989	231.278	7.2633e-07	1.9999	147.042	55.048	2	3.9999	153.845	19.604	4.0001	6	96.1237	10.222	6.0007	7.9996	70.184	6.914	8	15.9716	68.2955	0.018	16.1131	16.7039	0.29659
